# Supplementary material for: Genome Sequence and Adaptation Analysis of the Human and Rice Pathogenic Strain Burkholderia glumae AU6208
Source: Pathogens. 2021 Jan 20;10(2):87. doi: 10.3390/pathogens10020087 (PMC7909282; doi:10.3390/pathogens10020087)
Supplement: Supplementary file 1 [file pathogens-10-00087-s001.zip]

Archive with 6 entries (6 files):
- Table S3-cuiedited.xlsx
- Table S4-cuiedited.xls
- Table S5-cuiedited.xlsx
- Fig. S1.jpg
- Table S1-cuiedited.xlsx
- Table S2-cuiedited.xlsx
