# Supplementary material for: Genome Sequence and Adaptation Analysis of the Human and Rice Pathogenic Strain Burkholderia glumae AU6208
Source: Pathogens. 2021 Jan 20;10(2):87. doi: 10.3390/pathogens10020087 (PMC7909282; doi:10.3390/pathogens10020087)
Supplement: Supplementary file 1 [file pathogens-10-00087-s001.zip › Table S3-cuiedited.xlsx]

## Sheet: Table S3
Table S3. Virulence genes in AU6208 and LMG 2196
gene	description	AU 6208	LMG 2196
pmlR/bspR1	LuxR family transcriptional regulator	1*	0
BCAL3235	putative UDP-galactopyranose mutase	1	0
pilC	type IV pilus assembly protein PilC	1	1
fliI	flagellum-specific ATP synthase FliI	1	1
flgM	negative regulator of flagellin synthesis	1	1
flgG	flagellar basal body rod protein FlgG	1	1
flgL	flagellar hook-associated protein 3 FlgL	1	1
flhA	flagellar biosynthesis protein FlhA	1	1
cheY	chemotaxis protein CheY	1	1
cdpA	cyclic di-GMP phosphodiesterase	1	1
hcp/tssD	type VI secretion system protein, Hcp family	1	1
htpB	Hsp60, 60K heat shock protein HtpB	1	1
sodB	superoxide dismutase	1	1
clpP	ATP-dependent Clp protease proteolytic subunit	1	1
mbtH-like	MbtH-like protein from the pyoverdine cluster	1	1
flhC	flagellar biosynthesis transcription activator FlhC	1	1
cheW	purine-binding chemotaxis protein CheW	1	1
adeG	RND family efflux transporter	1	1
flmH	3-oxoacyl-ACP reductase	1	1
galE	UDP-glucose 4-epimerase	1	1
alcE	putative iron-sulfur protein	1	1
bspR5	LuxR family transcriptional regulator	1	1
pilA	hypothetical protein	1	1
pilB	type IV fimbrial biogenesis protein,PilB	1	1
pilD	type IV pilus prepilin peptidase PilD	1	1
fliL	flagellar basal body-associated protein FliL	1	1
fliM	flagellar motor switch protein FliM	1	1
fliN	flagellar motor switch protein FliN	1	1
fliO	flagellar biosynthesis protein FliO	1	1
fliP	flagellar biosynthesis protein FliP	1	1
fliQ	flagellar biosynthesis protein FliQ	1	1
fliR	flagellar biosynthetic protein FliR	1	1
fliJ	flagellar FliJ protein	1	1
fliH	flagellar assembly protein H	1	1
fliG	flagellar motor switch protein G	1	1
fliF	flagellar MS-ring protein	1	1
fliE	flagellar hook-basal body complex protein (FliE)	1	1
fliS	flagellar protein FliS	1	1
flgN	flagella synthesis protein FlgN	1	1
flgB	flagellar basal body rod protein FlgB	1	1
flgC	flagellar basal body rod protein FlgC	1	1
flgD	flagellar basal body rod modification protein	1	1
flgE	flagellar hook protein FlgE	1	1
flgF	flagellar basal body rod protein FlgF	1	1
flgH	flagellar basal body L-ring protein	1	1
flgI	flagellar basal body P-ring protein	1	1
flgJ	flagellar rod assembly protein/muramidase FlgJ	1	1
flgK	flagellar hook-associated protein FlgK	1	1
fliA	flagellar biosynthesis sigma factor	1	1
flhG	flagellar biosynthesis protein, FlhG	1	1
flhF	flagellar biosynthesis regulator FlhF	1	1
flhB	flagellar biosynthesis protein FlhB	1	1
cheZ	chemotaxis regulator CheZ	1	1
cheB	chemotaxis-specific methylesterase	1	1
cheD	chemoreceptor glutamine deamidase CheD	1	1
cheR	chemotaxis protein methyltransferase	1	1
tsr	methyl-accepting chemotaxis protein	1	1
cheW	chemotaxis protein CheW	1	1
cheY1	chemotaxis two-component response regulator CheY	1	1
motB	flagellar motor protein MotB	1	1
motA	flagellar motor protein MotA	1	1
fliC	flagellin	1	1
pmlI/bspI1	autoinducer synthesis protein	1	1
BTH_I1344	hypothetical protein	1	1
wcbT	8-amino-7-oxononanoate synthase	1	1
wcbS	UDP-3-O-[3-hydroxymyristoyl] N-acetylglucosamine deacetylase	1	1
wcbR	beta-ketoacyl synthase	1	1
wcbQ	putative capsular polysaccharide biosynthesis sulfatase membrane protein	1	1
wcbP	putative capsular polysaccharide biosynthesis dehydrogenase/reductase protein	1	1
wcbO	WcbO	1	1
wzm	ctrC protein	1	1
wcbD	WcbD	1	1
wcbC	polysaccharide export protein	1	1
wcbB	group 1 glycosyl transferase	1	1
manC	mannose-1-phosphate guanylyltransferase/mannose-6-phosphate isomerase	1	1
BTH_I1335	BexA	1	1
BTH_I1333	group 1 family glycosyl transferase	1	1
BTH_I1332	GDP-6-deoxy-D-lyxo-4-hexulose reductase	1	1
gmd-1	GDP-mannose 4,6-dehydratase	1	1
gspD	general secretory pathway protein D	1	1
gspE	general secretory pathway protein E	1	1
gspF	general secretory pathway protein F	1	1
gspC	putative general secretory pathway protein	1	1
gspG	general secretory pathway protein G	1	1
gspH	general secretory pathway protein H	1	1
gspI	general secretory pathway protein I	1	1
gspJ	general secretory pathway protein J	1	1
gspK	general secretory pathway protein K	1	1
gspL	general secretory pathway protein L	1	1
gspM	general secretory pathway protein M	1	1
gspN	general secretory pathway protein N	1	1
bscS	periplasmic solute-binding protein	1	1
tssL/bscP	putative type VI secretion system protein TssL	1	1
tssK/bscO	putative type VI secretion system protein TssK	1	1
tssJ/bscN	putative type VI secretion system protein TssJ	1	1
bscM	putative lipoprotein	1	1
tssB/bscL	putative type VI secretion system protein TssB	1	1
tssC/bscK	putative type VI secretion system protein TssC	1	1
tssD/hcp/bscJ	putative type VI secretion system protein TssD	1	1
tssE/bscI	putative type VI secretion system protein TssE	1	1
tssF/bscH	putative type VI secretion system protein TssF	1	1
tssG/bscG	putative type VI secretion system protein TssG	1	1
tssH/clpV/bscF	putative type VI secretion system protein TssH	1	1
tssA/bscE	putative type VI secretion system protein TssA	1	1
bscD	putative outer membrane protein	1	1
bscC	hypothetical protein	1	1
tssM/icmF/bscB	putative type VI secretion system protein TssM	1	1
bscA	subfamily M15C metalopeptidase	1	1
BPSS1408	hypothetical protein	1	1
sctR	type III secretion system protein	1	1
sctS	type III secretion-associated protein	1	1
BPSS1399	hypothetical protein	1	1
sctU	type III secretion system protein HrcU	1	1
sctV	type III secretion-associated protein	1	1
sctJ	type III secretion associated protein	1	1
sctN	type III secretion system ATPase	1	1
sctL	type III secretion system protein HrpB	1	1
sctT	type III secretion-associated protein	1	1
sctC	type III secretion system protein	1	1
BPSL0338	non-hemolytic phospholipase C precursor	1	1
CT396	molecular chaperone DnaK	1	1
cts1M	T6SS protein Cts1M	1	1
cts1B	T6SS protein Cts1B	1	1
cts1S	T6SS protein Cts1S	1	1
cts1C	T6SS protein Cts1C	1	1
hemB	Porphobilinogen synthase	1	1
ureG	urease/hydrogenase-associated predicted GTPase UreG	1	1
ureB	urease subunit beta	1	1
KPHS_35570	glucose-1-phosphate thymidylyltransferase	1	1
rmlC	dTDP-4-dehydrorhamnose 3,5-epimerase	1	1
Kvar_3938	hydrophobe/amphiphile efflux-1 (HAE1) family transporter	1	1
A79E_1186	ClpB protein	1	1
htpB	molecular chaperone GroEL	1	1
icl	isocitrate lyase	1	1
katG	catalase/peroxidase HPI	1	1
algU	RNA polymerase sigma-H factor AlgT	1	1
hopAN1	type III effector HopAN1	1	1
phzB1	probable phenazine biosynthesis protein	1	1
phzD1	phenazine biosynthesis protein PhzD	1	1
sfa3	transcriptional regulator	1	1
qbsH	QbsH	1	1
sciK	cytoplasmic protein	1	1
eno	Enolase, putative	1	1
rmlB	dTDP-glucose 4,6-dehydratase	1	1
hpa2	Hpa2 protein	1	1
YPA_2067	histidine transport system permease protein HisQ	1	1
* The number represents the gene amount in each strain.
