# Supplementary material for: Genome Sequence and Adaptation Analysis of the Human and Rice Pathogenic Strain Burkholderia glumae AU6208
Source: Pathogens. 2021 Jan 20;10(2):87. doi: 10.3390/pathogens10020087 (PMC7909282; doi:10.3390/pathogens10020087)
Supplement: Supplementary file 1 [file pathogens-10-00087-s001.zip › Table S4-cuiedited.xls]

## Sheet: Table S4
Table S4 List of qPCR results from 30 proteins detected by 2D-MS/MS
Number	Gene	Protein name or predicted funtion/Bacterial Species	Fold-change*
A16	BCAL3235	putative UDP-galactopyranose mutase	36.7583
A52	pmlR/bspR1	LuxR family transcriptional regulator	78.7932
A118	SbnA	2,3-diaminopropionate biosynthesis protein	2048
B01	SbnB	2,3-diaminopropionate biosynthesis protein	39.3966
B05	PqqE	pyrroloquinoline quinone biosynthesis protein	2521.38
B19	PqqD	pyrroloquinoline quinone biosynthesis peptide chaperone	256
B20	PqqC	pyrroloquinoline-quinone synthase	1024
B21	PqqB	pyrroloquinoline quinone biosynthesis protein	3104.19
C38	Y5A_023325	(2Fe-2S)-binding protein	157.586
E09	Y5A_015930	LysR family transcriptional regulator	238.856
E21	Y5A_026480	hypothetical protein	5404.7
E28	Y5A_005305	aldo/keto reductase	8.57419
E31	Y5A_024170	benzaldehyde dehydrogenase	168.897
E46	Y5A_018250	class I SAM-dependent DNA methyltransferase	776.047
F07	flmH	3-oxoacyl-ACP reductase	128
F10	hemB	Porphobilinogen synthase	2048
F23	sodB	superoxide dismutase	84.4485
G30	alcE	putative iron-sulfur protein	1024
G95	gmd	GDP-mannose 4,6-dehydratase	4389.98
G122	rmlC	dTDP-4-dehydrorhamnose 3,5-epimerase	10085.5
H11	katG	catalase/peroxidase HPI	25.9921
H63	algU	RNA polymerase sigma-H factor	207.937
A139	Y5A_006000	Lysine decarboxylase	2.14355
B08	msrB	methionine-R-sulfoxide reductase	1.51572
B27	Y5A_011315	hypothetical protein	1.41421
D06	PhnA	Alkylphosphonate utilization operon protein	1.51572
E13	Y5A_006405	NADH dehydrogenase subunit C	0.615572
E26	Y5A_011635	aldo/keto reductase family oxidoreductase	0.659754
F01	Y5A_002530	ferritin, Dps family protein	1.51572
G32	Y5A_007875	Ankyrin repeat-containing protein	1.31951
* The fold-change data is the expression level under human mimic medium compared to that under planta mimic medium.
