# Supplementary material for: Genome Sequence and Adaptation Analysis of the Human and Rice Pathogenic Strain Burkholderia glumae AU6208
Source: Pathogens. 2021 Jan 20;10(2):87. doi: 10.3390/pathogens10020087 (PMC7909282; doi:10.3390/pathogens10020087)
Supplement: Supplementary file 1 [file pathogens-10-00087-s001.zip › Table S5-cuiedited.xlsx]

## Sheet: Table S5
Table S5 Horizontal gene transfer in AU6208
Gene	Start	End	Product
Y5A_RS16770	5530	6669	ornithine cyclodeaminase
Y5A_RS12385	25730	27082	EscN/YscN/HrcN family type III secretion system ATPase
Y5A_RS12510	59639	59899	acyl carrier protein
Y5A_RS24405	24725	26131	MFS transporter
Y5A_RS20860	37016	37513	phenazine biosynthesis protein
Y5A_RS20855	36369	36992	isochorismatase
Y5A_RS20850	34441	36372	phenazine-specific anthranilate synthase component I
cysQ	9045	9851	3'(2'),5'-bisphosphate nucleotidase
Y5A_RS23325	29854	30114	(2Fe-2S)-binding protein
Y5A_RS07975	53446	53976	hypothetical protein
Y5A_RS14980	102408	102986	methyltransferase domain-containing protein
Y5A_RS14850	76835	78373	catalase
Y5A_RS05305	144446	145438	aldo/keto reductase
Y5A_RS11930	471	758	glycerol-3-phosphate dehydrogenase subunit C
Y5A_RS12135	48794	49165	hypothetical protein
Y5A_RS26100	16154	16711	N-acetyltransferase
antA	35702	37090	anthranilate 1,2-dioxygenase large subunit
Y5A_RS18250	25371	28223	class I SAM-dependent DNA methyltransferase
Y5A_RS23310	27546	28049	hypothetical protein
Y5A_RS23305	26348	27541	hypothetical protein
Y5A_RS18735	23456	25180	ubiquinone-dependent pyruvate dehydrogenase
Y5A_RS09480	81317	83185	S9 family peptidase
PqqE	80158	81348	pyrroloquinoline quinone biosynthesis protein PqqE
PqqD	79878	80153	pyrroloquinoline quinone biosynthesis peptide chaperone PqqD
PqqC	79120	79878	pyrroloquinoline-quinone synthase PqqC
PqqB	78151	79062	pyrroloquinoline quinone biosynthesis protein PqqB
SbnA	109900	110907	2,3-diaminopropionate biosynthesis protein SbnA
SbnB	111006	112007	2,3-diaminopropionate biosynthesis protein SbnB
Y5A_RS12580	71665	72612	dihydrodipicolinate synthase family protein
Y5A_RS24000	23314	24393	aromatic ring-hydroxylating dioxygenase subunit alpha
Y5A_RS26480	8947	9645	hypothetical protein
Y5A_RS00485	75419	75649	hypothetical protein
Y5A_RS24170	4065	5537	benzaldehyde dehydrogenase
Y5A_RS01135	216415	217248	aldo/keto reductase
Y5A_RS24410	26195	28162	glycoside hydrolase family 127 protein
Y5A_RS13720	42980	43441	carboxymuconolactone decarboxylase family protein
Y5A_RS13750	50859	51092	hypothetical protein
Y5A_RS22735	25733	26959	cyanate transporter
Y5A_RS19000	43769	44437	DNA-3-methyladenine glycosylase I
Y5A_RS00220	38067	38528	hypothetical protein
Y5A_RS00640	107690	108976	pyridine nucleotide-disulfide oxidoreductase
Y5A_RS15930	4407	5333	LysR family transcriptional regulator
Y5A_RS22175	21550	22335	histidinol phosphatase
Y5A_RS22730	24535	24924	hypothetical protein
