# Supplementary material for: Genome Sequence and Adaptation Analysis of the Human and Rice Pathogenic Strain Burkholderia glumae AU6208
Source: Pathogens. 2021 Jan 20;10(2):87. doi: 10.3390/pathogens10020087 (PMC7909282; doi:10.3390/pathogens10020087)
Supplement: Supplementary file 1 [file pathogens-10-00087-s001.zip › Table S1-cuiedited.xlsx]

## Sheet: Table S1
Table S1. Unique genes in AU6208 compared to LMG 2196T
Locus_tag	product
Y5A_014015	2,3-diaminopropionate biosynthesis protein SbnA
Y5A_014020	2,3-diaminopropionate biosynthesis protein SbnB
Y5A_014320	4a-hydroxytetrahydrobiopterin dehydratase
Y5A_023605	AAA domain-containing protein
Y5A_003940	AAA family ATPase
Y5A_005195	AAA family ATPase
Y5A_018300	AAA family ATPase
Y5A_024020	AAA family ATPase
Y5A_001035	ABC transporter permease
Y5A_006685	ABC transporter permease
Y5A_025765	ABC transporter substrate-binding protein
Y5A_024050	acyltransferase family protein
Y5A_024285	adenylyl-sulfate kinase
Y5A_025610	alcohol dehydrogenase catalytic domain-containing protein
Y5A_026210	AlpA family phage regulatory protein
Y5A_013995	asparagine synthase (glutamine-hydrolyzing)
Y5A_014000	aspartyl/asparaginyl beta-hydroxylase domain-containing protein
Y5A_006690	ATP-binding cassette domain-containing protein
Y5A_023395	ATP-binding protein
Y5A_014005	ATP-grasp domain-containing protein
Y5A_001045	biotin/lipoyl-binding protein
Y5A_003855	CAP domain-containing protein
Y5A_013990	CoF synthetase
Y5A_005180	conjugal transfer transcriptional regulator TraJ
Y5A_015475	cupin domain-containing protein
Y5A_018245	DEAD/DEAH box helicase
Y5A_000295	DNA cytosine methyltransferase
Y5A_005210	DNA mismatch endonuclease Vsr
Y5A_018310	DotA/TraY family protein
Y5A_014010	DUF1015 family protein
Y5A_006975	DUF1353 domain-containing protein
Y5A_003715	DUF2489 domain-containing protein
Y5A_024035	DUF2514 family protein
Y5A_005405	DUF2778 domain-containing protein
Y5A_014960	DUF2778 domain-containing protein
Y5A_001030	DUF2964 family protein
Y5A_026225	DUF3396 domain-containing protein
Y5A_026255	DUF3396 domain-containing protein
Y5A_019720	DUF3564 family protein
Y5A_020535	DUF3649 domain-containing protein
Y5A_026315	DUF4007 family protein
Y5A_007010	DUF4145 domain-containing protein
Y5A_018225	DUF4365 domain-containing protein
Y5A_006695	DUF4422 domain-containing protein
Y5A_020785	DUF861 domain-containing protein
Y5A_026905	FMN-dependent NADH-azoreductase
Y5A_018240	GIY-YIG nuclease family protein
Y5A_024040	glycoside hydrolase family protein
Y5A_000015	glycosyltransferase
Y5A_006680	glycosyltransferase
Y5A_024185	glyoxalase/bleomycin resistance/dioxygenase family protein
Y5A_024185	glyoxalase/bleomycin resistance/dioxygenase family protein
Y5A_005400	GNAT family N-acetyltransferase
Y5A_026495	GNAT family N-acetyltransferase
Y5A_014900	H-NS histone family protein
Y5A_003850	helix-turn-helix domain-containing protein
Y5A_005155	helix-turn-helix domain-containing protein
Y5A_007025	helix-turn-helix domain-containing protein
Y5A_018390	helix-turn-helix domain-containing protein
Y5A_006970	HEPN domain-containing protein
Y5A_024045	holin
Y5A_003910	ImmA/IrrE family metallo-endopeptidase
Y5A_006965	integrase arm-type DNA-binding domain-containing protein
Y5A_018200	integrase arm-type DNA-binding domain-containing protein
Y5A_023600	IS3 family transposase
Y5A_023870	IS3 family transposase
Y5A_024265	IS3 family transposase
Y5A_024990	IS3 family transposase
Y5A_013920	IS5 family transposase
Y5A_013920	IS5 family transposase
Y5A_013920	IS5 family transposase
Y5A_013920	IS5 family transposase
Y5A_018250	lactate dehydrogenase
Y5A_023960	LuxR family transcriptional regulator
Y5A_024290	matrixin family metalloprotease
Y5A_026490	methyltransferase domain-containing protein
Y5A_014025	MFS transporter
Y5A_023610	modification methylase
Y5A_023385	N-6 DNA methylase
Y5A_026250	nuclease
Y5A_005175	P-type conjugative transfer protein TrbJ
Y5A_005165	P-type conjugative transfer protein TrbL
Y5A_022505	PAAR domain-containing protein
Y5A_026215	PAAR domain-containing protein
Y5A_003895	ParB N-terminal domain-containing protein
Y5A_003900	ParB N-terminal domain-containing protein
Y5A_020540	PepSY domain-containing protein
Y5A_004105	peptide chain release factor 2
Y5A_000365	phage terminase large subunit
Y5A_000365	phage terminase large subunit
Y5A_007005	phage terminase small subunit P27 family
Y5A_011595	pseudouridine synthase
Y5A_007030	putative addiction module antidote protein
Y5A_003905	recombinase family protein
Y5A_023390	recombinase family protein
Y5A_003885	relaxase domain-containing protein
Y5A_018445	relaxase domain-containing protein
Y5A_026720	response regulator
Y5A_026725	response regulator
Y5A_005215	restriction endonuclease
Y5A_023620	ribbon-helix-helix protein, CopG family
Y5A_007000	S49 family peptidase
Y5A_026735	S8 family serine peptidase
Y5A_026260	site-specific DNA-methyltransferase
Y5A_009635	TonB-dependent siderophore receptor
Y5A_006225	transcriptional regulator
Y5A_026900	transcriptional regulator
Y5A_021830	transporter substrate-binding domain-containing protein
Y5A_005160	type I toxin-antitoxin system ptaRNA1 family toxin
Y5A_007035	type II toxin-antitoxin system RelE/ParE family toxin
Y5A_003870	type IV secretion system DNA-binding domain-containing protein
Y5A_018440	type IV secretion system DNA-binding domain-containing protein
Y5A_003880	tyrosine-type recombinase/integrase
Y5A_003950	tyrosine-type recombinase/integrase
Y5A_005140	tyrosine-type recombinase/integrase
Y5A_006675	UDP-galactopyranose mutase
Y5A_003935	UvrD-helicase domain-containing protein
Y5A_005205	UvrD-helicase domain-containing protein
Y5A_026220	VRR-NUC domain-containing protein
Y5A_003930	VWA domain-containing protein
Y5A_026265	XcyI family restriction endonuclease
Y5A_000095	hypothetical protein
Y5A_000110	hypothetical protein
Y5A_000120	hypothetical protein
Y5A_000130	hypothetical protein
Y5A_000130	hypothetical protein
Y5A_000135	hypothetical protein
Y5A_000140	hypothetical protein
Y5A_000140	hypothetical protein
Y5A_000145	hypothetical protein
Y5A_000150	hypothetical protein
Y5A_000150	hypothetical protein
Y5A_000160	hypothetical protein
Y5A_000165	hypothetical protein
Y5A_000175	hypothetical protein
Y5A_000175	hypothetical protein
Y5A_000185	hypothetical protein
Y5A_000185	hypothetical protein
Y5A_000220	hypothetical protein
Y5A_000220	hypothetical protein
Y5A_000240	hypothetical protein
Y5A_000240	hypothetical protein
Y5A_000245	hypothetical protein
Y5A_000255	hypothetical protein
Y5A_000270	hypothetical protein
Y5A_000275	hypothetical protein
Y5A_000315	hypothetical protein
Y5A_000330	hypothetical protein
Y5A_000350	hypothetical protein
Y5A_000455	hypothetical protein
Y5A_000515	hypothetical protein
Y5A_001345	hypothetical protein
Y5A_002970	hypothetical protein
Y5A_003865	hypothetical protein
Y5A_003875	hypothetical protein
Y5A_003890	hypothetical protein
Y5A_003915	hypothetical protein
Y5A_003925	hypothetical protein
Y5A_003945	hypothetical protein
Y5A_004645	hypothetical protein
Y5A_004645	hypothetical protein
Y5A_004645	hypothetical protein
Y5A_004645	hypothetical protein
Y5A_004645	hypothetical protein
Y5A_005145	hypothetical protein
Y5A_005150	hypothetical protein
Y5A_005170	hypothetical protein
Y5A_005190	hypothetical protein
Y5A_005225	hypothetical protein
Y5A_006230	hypothetical protein
Y5A_006665	hypothetical protein
Y5A_006670	hypothetical protein
Y5A_006980	hypothetical protein
Y5A_006985	hypothetical protein
Y5A_006990	hypothetical protein
Y5A_007780	hypothetical protein
Y5A_007985	hypothetical protein
Y5A_008105	hypothetical protein
Y5A_008455	hypothetical protein
Y5A_009545	hypothetical protein
Y5A_009765	hypothetical protein
Y5A_009965	hypothetical protein
Y5A_010915	hypothetical protein
Y5A_011005	hypothetical protein
Y5A_011840	hypothetical protein
Y5A_012950	hypothetical protein
Y5A_014030	hypothetical protein
Y5A_014550	hypothetical protein
Y5A_015605	hypothetical protein
Y5A_015860	hypothetical protein
Y5A_015870	hypothetical protein
Y5A_016580	hypothetical protein
Y5A_017425	hypothetical protein
Y5A_017485	hypothetical protein
Y5A_018205	hypothetical protein
Y5A_018210	hypothetical protein
Y5A_018215	hypothetical protein
Y5A_018220	hypothetical protein
Y5A_018230	hypothetical protein
Y5A_018260	hypothetical protein
Y5A_018265	hypothetical protein
Y5A_018270	hypothetical protein
Y5A_018275	hypothetical protein
Y5A_018280	hypothetical protein
Y5A_018295	hypothetical protein
Y5A_018305	hypothetical protein
Y5A_018315	hypothetical protein
Y5A_018320	hypothetical protein
Y5A_018325	hypothetical protein
Y5A_018330	hypothetical protein
Y5A_018335	hypothetical protein
Y5A_018340	hypothetical protein
Y5A_018345	hypothetical protein
Y5A_018350	hypothetical protein
Y5A_018355	hypothetical protein
Y5A_018360	hypothetical protein
Y5A_018365	hypothetical protein
Y5A_018370	hypothetical protein
Y5A_018375	hypothetical protein
Y5A_018380	hypothetical protein
Y5A_018385	hypothetical protein
Y5A_018395	hypothetical protein
Y5A_018400	hypothetical protein
Y5A_018405	hypothetical protein
Y5A_018410	hypothetical protein
Y5A_018415	hypothetical protein
Y5A_018420	hypothetical protein
Y5A_018425	hypothetical protein
Y5A_018430	hypothetical protein
Y5A_018435	hypothetical protein
Y5A_018450	hypothetical protein
Y5A_018455	hypothetical protein
Y5A_018475	hypothetical protein
Y5A_018480	hypothetical protein
Y5A_018585	hypothetical protein
Y5A_020605	hypothetical protein
Y5A_021880	hypothetical protein
Y5A_022465	hypothetical protein
Y5A_022510	hypothetical protein
Y5A_022510	hypothetical protein
Y5A_022730	hypothetical protein
Y5A_023365	hypothetical protein
Y5A_023380	hypothetical protein
Y5A_023550	hypothetical protein
Y5A_024015	hypothetical protein
Y5A_024025	hypothetical protein
Y5A_024650	hypothetical protein
Y5A_025195	hypothetical protein
Y5A_025750	hypothetical protein
Y5A_026240	hypothetical protein
Y5A_026555	hypothetical protein
Y5A_026620	hypothetical protein
Y5A_026730	hypothetical protein
Y5A_026740	hypothetical protein
Y5A_026745	hypothetical protein
Y5A_026840	hypothetical protein
