# Supplementary material for: Genome Sequence and Adaptation Analysis of the Human and Rice Pathogenic Strain Burkholderia glumae AU6208
Source: Pathogens. 2021 Jan 20;10(2):87. doi: 10.3390/pathogens10020087 (PMC7909282; doi:10.3390/pathogens10020087)
Supplement: Supplementary file 1 [file pathogens-10-00087-s001.zip › Table S2-cuiedited.xlsx]

## Sheet: Table S2
Table S2. Antibiotic Resistance genes in AU6208 and LMG 2196
Gene	Resistance Mechanism	AMR Gene Family	AU6208	LMG 2196
OXA-195	antibiotic inactivation	OXA beta-lactamase	1*	1
tet(G)	antibiotic efflux	major facilitator superfamily (MFS) antibiotic efflux pump	1	1
adeF	antibiotic efflux	resistance-nodulation-cell division (RND) antibiotic efflux pump	2	2
* The number represents the gene amount in each strain.
